# Supplementary material for: Improvement of Charcot-Marie-Tooth Phenotype with a Nanocomplex Treatment in Two Transgenic Models of CMT1A
Source: Biomater Res. 2024 Mar 28;28:0009. doi: 10.34133/bmr.0009 (PMC10981932; doi:10.34133/bmr.0009)
Supplement: Supplementary 1 — Figs. S1 to S3 [file bmr.0009.f1.zip]

Archive with 4 entries (4 files):
- Figure S1-BMR-D-23-00040.jpg
- Figure S2-BMR-D-23-00040.jpg
- Figure S3-BMR-D-23-00040.jpg
- Supplementary Materials.docx
